# Supplementary material for: Drying of Hierarchically Organized Porous Silica Monoliths–Comparison of Evaporative and Supercritical Drying
Source: Gels. 2023 Jan 16;9(1):71. doi: 10.3390/gels9010071 (PMC9858606; doi:10.3390/gels9010071)
Supplement: Supplementary file 1 [file gels-09-00071-s001.zip]

Archive with 1 entries (1 files):
- gels-2134700-supplementary.pdf
